# Supplementary material for: Selectivity Screening and Structure–Cytotoxic Activity Observations of Selected Oleanolic Acid (OA)-Type Saponins from the Amaranthaceae Family on a Wiade Panel of Human Cancer Cell Lines
Source: Molecules. 2024 Aug 10;29(16):3794. doi: 10.3390/molecules29163794 (PMC11357256; doi:10.3390/molecules29163794)
Supplement: Supplementary file 1 [file molecules-29-03794-s001.zip]

Archive with 1 entries (1 files):
- molecules-3138110-supplementary.pdf
